# Supplementary material for: ULK1-ATG13 and their mitotic phospho-regulation by CDK1 connect autophagy to cell cycle
Source: PLoS Biol. 2020 Jun 9;18(6):e3000288. doi: 10.1371/journal.pbio.3000288 (PMC7282624; doi:10.1371/journal.pbio.3000288)
Supplement: S1 Data — (XLSX) [file pbio.3000288.s001.xlsx]

## Sheet: Fig1C
	Relative Ser/Thr phosphorylated ULK1 level
	Asynchronous	Nocodazole arrested
	7.583	213.542
	4.61	214.751
	15.538	203.241
	9.887	129.771
Mean	9.405	190.3
SD	4.624	40.7
SEM	2.312	20.35

## Sheet: Fig1E
	Relative upshifted/non-shifted ULK1
	R-13h	Nocodazole arrested	STLC arrested
	1	3.65063	3.17893
	1	4.47203	4.46662
	1	3.28182	3.58906
	1	4.26254	1.95927
	1	3.11776	4.03356
Mean	1	3.757	3.445
SD	0	0.5943	0.9603
SEM	0	0.2658	0.4295

## Sheet: Fig6B
	Relative ATG13(S355) level
	K46I	WT	11A
	0.002158	1	0.956154
	0.002747	1	0.931779
	-0.00475	1	1.05391
Mean	5.167e-05	1	0.9806
SD	0.004169	0	0.06464
SEM	0.002407	0	0.03732

## Sheet: Fig6C
	Relative GFP/RFP ratio
	DKO-WT	DKO-mut	HeLa	DKO
	1	1.18285	1.05324	1.74695
	1	1.2405	0.99148	1.64291
	0.999996	1.202	1.03541	1.70064
	0.999998	1.23408	0.977529	1.57446
Mean	1	1.215	1.014	1.666
SD	3.678e-06	0.02718	0.03575	0.07453
SEM	1.839e-06	0.01359	0.01788	0.03727

## Sheet: Fig6D
		Relative LC3B-II level							Relative p62 level
		DKO-WT			DKO-Mut					DKO-WT			DKO-Mut
	Ctrl	1	1	1.00001	0.53	0.35	0.67		Ctrl	1	1.00001	0.999999	1.69643	1.88781	2.00233
	CQ	2.27	2.3	2.27	1.6	1.69	1.47		CQ	1.21896	1.2986	1.27093	1.80976	2.30599	2.09339
		Mean	SD	SEM	Mean	SD	SEM			Mean	SD	SEM	Mean	SD	SEM
	Ctrl	1	5.52686e-06	3.19094e-06	0.516667	0.160416	0.0926163		Ctrl	1	8.3605e-06	4.82693e-06	1.86219	0.15455	0.0892295
	CQ	2.28	0.0173205	0.00999999	1.58667	0.110604	0.0638575		CQ	1.26283	0.0404335	0.0233443	2.06971	0.248959	0.143737

## Sheet: Fig6E
		LC3B puncta
		DKO-ULK1&ATG13-WT				DKO-ULK1&ATG13-Mut
		Ctrl	CQ			Ctrl	CQ
		12	52			19	10
		5	29			53	51
		6	21			30	36
		32	29			5	25
		23	75			2	7
		20	10			3	3
		16	41			2	7
		42	50			33	13
		20	62			8	20
		1	92			9	32
		9	56			34	10
		18	74			40	23
		14	60			6	25
		1	35			20	13
		21	20			36	10
		17	11			21	29
		25	28			25	9
		23	31			3	31
		10	15			35	43
		6	23			7	33
		30	40			3	5
		11	30			11	29
		17	17			17	8
		22	44			17	14
		47	58			25	45
		36	25			11	5
		21	40			14	18
		27	50			16	30
		20	21			24	62
		25	28			16	20
		18	40			8	33
		19	43			32	25
		24	38			14	85
		8	42			7	43
		23	38			10	18
		1	26			9	56
		21	45			30	70
		13	35			39	64
		4	56			19	33
		23	40			10	17
		10	7			11	2
		5	13			15	20
		24	21			29	4
		DKO-ULK1&ATG13-WT				DKO-ULK1&ATG13-Mut
		Mean	SD	SEM		Mean	SD	SEM
	Ctrl	17.907	10.4854	1.59901		18.093	12.3709	1.88654
	CQ	37.4651	18.6463	2.84353		26.4186	19.7246	3.00797

## Sheet: Fig7A
	Cell cycle distribution (%)
		G1			S			G2/M
	HeLa	0.58	0.31	1.75	7.15	7.18	4.5	92.27	92.51	93.75
	HeLa DKO	9.24	8.06	10.34	29.29	32.62	21.56	61.47	59.32	68.1
		G1			S			G2/M
		Mean	SD	SEM	Mean	SD	SEM	Mean	SD	SEM
	HeLa	0.88	0.765441	0.441928	6.27667	1.53871	0.888375	92.8433	0.794314	0.458597
	HeLa DKO	9.21333	1.14023	0.658314	27.8233	5.674	3.27588	62.9633	4.57653	2.64226
	Mitotic index(%)
		HeLa	HeLa DKO
		72.6	19.9
		72.9	16.1
		71	24.3
	Mean	72.17	20.1
	SD	1.021	4.104
	SEM	0.5897	2.369

## Sheet: Fig7C
	pH3(S10) (%)
		HeLa			HeLa ULK1-KO			HeLa ATG13-KO			HeLa DKO
	R-1h	82.699	86.009	71.31	81.0029	82.9211	67.1285	83.9794	83.9036	77.1995	89.1443	88.9791	80.8635
	R-2h	22.765	27.294	26.34	25.8856	33.5689	31.0986	34.0709	33.5507	33.3619	38.024	38.9791	41.7377
		HeLa			HeLa ULK1-KO			HeLa ATG13-KO			HeLa DKO
		Mean	SD	SEM	Mean	SD	SEM	Mean	SD	SEM	Mean	SD	SEM
	R-1h	80.006	7.71067	4.45176	77.0175	8.61767	4.97541	81.6942	3.89268	2.24744	86.329	4.73396	2.73315
	R-2h	25.4663	2.38756	1.37846	30.1844	3.9224	2.2646	33.6612	0.367169	0.211985	39.5803	1.92847	1.1134
	cyclin B1 (%)
		HeLa			HeLa ULK1-KO			HeLa ATG13-KO			HeLa DKO
	R-1h	69.825	76.895	61.45	69.6033	70.0815	61.2272	77.1867	74.4038	72.375	79.0228	80.1386	70.2871
	R-2h	20.605	21.901	21.73	22.9288	23.0501	30.1265	31.5038	31.6552	29.2308	32.7625	34.9885	42.2549
		HeLa			HeLa ULK1-KO			HeLa ATG13-KO			HeLa DKO
		Mean	SD	SEM	Mean	SD	SEM	Mean	SD	SEM	Mean	SD	SEM
	R-1h	69.39	7.73168	4.46389	66.9706	4.97975	2.87506	74.6552	2.41568	1.39469	76.4828	5.39454	3.11454
	R-2h	21.412	0.704093	0.406508	25.3685	4.12105	2.37929	30.7966	1.35815	0.784129	36.6686	4.96422	2.8661

## Sheet: Fig7D
	Relative cells number
		HeLa			HeLa DKO
Days	0	1	1	1	1	1	1
	1	3.10277	2.12997	2.69413	1.5308	1.27743	1.312
	2	5.61403	5.1684	5.071	2.20397	1.95233	1.87317
	3	8.5979	7.95577	7.72807	2.65783	2.3237	2.24943
		HeLa			HeLa DKO
		Mean	SD	SEM	Mean	SD	SEM
Days	0	1	0	0	1	0	0
	1	2.64229	0.488468	0.282017	1.37341	0.137394	0.0793246
	2	5.28448	0.289529	0.167159	2.00982	0.172731	0.0997262
	3	8.09391	0.451072	0.260426	2.41032	0.217544	0.125599

## Sheet: Fig7E
	Cell cycle distribution (%)
		G1			S			G2/M
	DKO- WT	1.69	1.45	1.15	11.04	11.1	12	87.3	87.5	86.8
	DKO- Mut	1.92	1.75	2.07	12.35	14.8	13.8	85.7	83.4	84.1
	HeLa	0.61	0.88	0.75	7.57	6.27667	6.72	91.8	92.8	92.5
	DKO	12.42	9.21333	11.92	25.09	27.8233	24.84	62.49	62.9633	63.24
		G1			S			G2/M
		Mean	SD	SEM	Mean	SD	SEM	Mean	SD	SEM
	DKO- WT	1.43	0.270555	0.156205	11.38	0.537773	0.310484	87.2	0.360554	0.208166
	DKO- Mut	1.91333	0.160104	0.0924361	13.65	1.23187	0.71122	84.4	1.17898	0.680685
	HeLa	0.746667	0.135031	0.0779601	6.85556	0.657235	0.379455	92.3667	0.51316	0.296273
	DKO	11.1844	1.72524	0.99607	25.9178	1.65497	0.955496	62.8978	0.379273	0.218973
	Mitotic index(%)
		DKO-WT	DKO-mut	HeLa	DKO
		69	57.7	72.1	20.1
		71.2	58	70.2	21.3
		70	55.8	72	19.7
	Mean	70.07	57.17	71.43	20.37
	SD	1.102	1.193	1.069	0.8327
	SEM	0.636	0.6888	0.6173	0.4807

[truncated: 26 more sheets: Fig7F, Fig7G, Fig7H, Fig7I, S12A Fig, S12B Fig, S12D Fig, S12E Fig, S12F Fig, S13A Fig, S13B Fig,  S14A Fig, S14C Fig, S14E Fig, S15A Fig, S15C Fig, S15E Fig, S16A Fig, S16B Fig, S17A Fig …]
